# Supplementary material for: Picolinamides with β-Thiophosphorylated Amine Residues as a Useful Scaffold to Generate Biologically Active Pd(II) Pincer Complexes
Source: Int J Mol Sci. 2026 Apr 15;27(8):3525. doi: 10.3390/ijms27083525 (PMC13115956; doi:10.3390/ijms27083525)
Supplement: Supplementary file 1 [file ijms-27-03525-s001.zip]

Archive with 1 entries (1 files):
- ijms-4218005-supplementary.pdf
